# Supplementary material for: Glucose Incorporated Graphite Matrix for Electroanalysis of Trimethoprim
Source: Biosensors (Basel). 2022 Oct 21;12(10):909. doi: 10.3390/bios12100909 (PMC9599278; doi:10.3390/bios12100909)
Supplement: Supplementary file 1 [file biosensors-12-00909-s001.zip]

Archive with 1 entries (1 files):
- biosensors-1943371-supplementary.pdf
